# Supplementary material for: DNA damage during S-phase mediates the proliferation-quiescence decision in the subsequent G1 via p21 expression
Source: Nat Commun. 2017 Mar 20;8:14728. doi: 10.1038/ncomms14728 (PMC5364389; doi:10.1038/ncomms14728)
Supplement: Supplementary Software 1 — Custom Matlab scripts for cell segmentation and tracking, cell cycle phase identification and fluorescence quantification over time. [file ncomms14728-s8.zip]

Archive with 50 entries (47 files):
- Supplementary Software 1/
- Supplementary Software 1/addCost.m
- __MACOSX/
- __MACOSX/Supplementary Software 1/
- __MACOSX/Supplementary Software 1/._addCost.m
- Supplementary Software 1/amendTracks.m
- __MACOSX/Supplementary Software 1/._amendTracks.m
- Supplementary Software 1/cellPosteriors.m
- __MACOSX/Supplementary Software 1/._cellPosteriors.m
- Supplementary Software 1/edgeCost.m
- __MACOSX/Supplementary Software 1/._edgeCost.m
- Supplementary Software 1/edgeMat.m
- __MACOSX/Supplementary Software 1/._edgeMat.m
- Supplementary Software 1/extractFeatures.m
- __MACOSX/Supplementary Software 1/._extractFeatures.m
- Supplementary Software 1/keyPress.m
- __MACOSX/Supplementary Software 1/._keyPress.m
- Supplementary Software 1/keyPress_phase.m
- __MACOSX/Supplementary Software 1/._keyPress_phase.m
- Supplementary Software 1/keyPress_train.m
- __MACOSX/Supplementary Software 1/._keyPress_train.m
- Supplementary Software 1/loadMovie.m
- __MACOSX/Supplementary Software 1/._loadMovie.m
- Supplementary Software 1/migMat.m
- __MACOSX/Supplementary Software 1/._migMat.m
- Supplementary Software 1/migrationCost.m
- __MACOSX/Supplementary Software 1/._migrationCost.m
- Supplementary Software 1/migrationProb.m
- __MACOSX/Supplementary Software 1/._migrationProb.m
- Supplementary Software 1/Segmentation_Parameter_Testing.m
- __MACOSX/Supplementary Software 1/._Segmentation_Parameter_Testing.m
- Supplementary Software 1/segmentCells.m
- __MACOSX/Supplementary Software 1/._segmentCells.m
- Supplementary Software 1/selectPhase.m
- __MACOSX/Supplementary Software 1/._selectPhase.m
- Supplementary Software 1/swapTracks.m
- __MACOSX/Supplementary Software 1/._swapTracks.m
- Supplementary Software 1/testSwaps.m
- __MACOSX/Supplementary Software 1/._testSwaps.m
- Supplementary Software 1/trackBack.m
- __MACOSX/Supplementary Software 1/._trackBack.m
- Supplementary Software 1/trackCells.m
- __MACOSX/Supplementary Software 1/._trackCells.m
- Supplementary Software 1/Tracking_Main.m
- __MACOSX/Supplementary Software 1/._Tracking_Main.m
- Supplementary Software 1/trackSwaps.m
- __MACOSX/Supplementary Software 1/._trackSwaps.m
- Supplementary Software 1/trainingData.m
- __MACOSX/Supplementary Software 1/._trainingData.m
- __MACOSX/._Supplementary Software 1
