# Supplementary material for: DNA damage during S-phase mediates the proliferation-quiescence decision in the subsequent G1 via p21 expression
Source: Nat Commun. 2017 Mar 20;8:14728. doi: 10.1038/ncomms14728 (PMC5364389; doi:10.1038/ncomms14728)
Supplement: Supplementary Software 1 — Custom Matlab scripts for cell segmentation and tracking, cell cycle phase identification and fluorescence quantification over time. [file ncomms14728-s8.zip › Supplementary Software 1/edgeCost.m]

function newdet = edgeCost(newdet, newcell, EP , dn, i)

for j = 1:dn

        if newdet.gap(j) > 0 && newdet.ind(j)~=0

            if newdet.mit(j)~= 1
                add_val = newdet.cost(j) - newcell.cost(i-newdet.gap(j),newdet.ind(j));                
            else
                add_val = newdet.cost(j);                    
            end                

            if add_val > 0.5
                newdet.cost(j) = newdet.cost(j) - add_val + 0.5;
            end

            if  EP(i,j) > add_val

                newdet.cost(j) = EP(i,j);
                newdet.ind(j) = 0;
                newdet.mit(j) = 0;
                newdet.gap(j) = 1;

            end                
        end
    end
