# Supplementary material for: DNA damage during S-phase mediates the proliferation-quiescence decision in the subsequent G1 via p21 expression
Source: Nat Commun. 2017 Mar 20;8:14728. doi: 10.1038/ncomms14728 (PMC5364389; doi:10.1038/ncomms14728)
Supplement: Supplementary Software 1 — Custom Matlab scripts for cell segmentation and tracking, cell cycle phase identification and fluorescence quantification over time. [file ncomms14728-s8.zip › Supplementary Software 1/keyPress_phase.m]

function keyPress_phase(~, EventData, f)

global currentTrack;
global mouseDown;
global flag;

if ~f
    switch EventData.Key
        
        case 'a'
            currentTrack = currentTrack -1;
        case 'd'
            currentTrack = currentTrack +1;
            
        case {'z','x','c'}
            
            
            [x,y] = ginput(1);
            x = round(x);
            y = round(y);
            mouseDown = [currentTrack x y];
            
            switch EventData.Key
                case 'z'
                    flag = 1;
                case 'x'
                    flag = 2;
                case 'c'
                    flag = 3;
            end
    end
else
    switch f
        case {1,2,3}
            [x,y] = ginput(1);
            x = round(x);
            y = round(y);
            mouseDown = [currentTrack x y];
            flag = f;
        case 4
            currentTrack = currentTrack -1;
        case 5
            currentTrack = currentTrack +1;
        case 6
            flag = 6;
    end
end
uiresume
