# Supplementary material for: DNA damage during S-phase mediates the proliferation-quiescence decision in the subsequent G1 via p21 expression
Source: Nat Commun. 2017 Mar 20;8:14728. doi: 10.1038/ncomms14728 (PMC5364389; doi:10.1038/ncomms14728)
Supplement: Supplementary Software 1 — Custom Matlab scripts for cell segmentation and tracking, cell cycle phase identification and fluorescence quantification over time. [file ncomms14728-s8.zip › Supplementary Software 1/loadMovie.m]

function Mov = loadMovie(fname,channel,frames)

% function for loading in tiff time series exported from columbus

Mov = cell(1,frames);

for i = 1:frames    
    fname(23) = int2str(channel);
    fname(15:17) = num2str(i,'%03.0f');
    Im = imread(fname);
    Mov{i} = double(Im);
end
