# Supplementary material for: DNA damage during S-phase mediates the proliferation-quiescence decision in the subsequent G1 via p21 expression
Source: Nat Commun. 2017 Mar 20;8:14728. doi: 10.1038/ncomms14728 (PMC5364389; doi:10.1038/ncomms14728)
Supplement: Supplementary Software 1 — Custom Matlab scripts for cell segmentation and tracking, cell cycle phase identification and fluorescence quantification over time. [file ncomms14728-s8.zip › Supplementary Software 1/migrationProb.m]

function P = migrationProb(pos1,pos2,Param)

d = sqrt((pos1(1)-pos2(1)).^2 + (pos1(2)-pos2(2)).^2);
c = 1./(1+exp((Param.B*d)-Param.C));
P = log(c) - log(1-c);
