# Supplementary material for: DNA damage during S-phase mediates the proliferation-quiescence decision in the subsequent G1 via p21 expression
Source: Nat Commun. 2017 Mar 20;8:14728. doi: 10.1038/ncomms14728 (PMC5364389; doi:10.1038/ncomms14728)
Supplement: Supplementary Software 1 — Custom Matlab scripts for cell segmentation and tracking, cell cycle phase identification and fluorescence quantification over time. [file ncomms14728-s8.zip › Supplementary Software 1/Segmentation_Parameter_Testing.m]

% Set test segmentation frame
i = 200;

% ----- Channel 1 image preprocessing -----
ch1 = Mov1{i};

% Clipping Limit, adjust to reduce bright spots
clim = 100;
ch1(ch1> clim) = clim;

ch1 = mat2gray(ch1);

% Flatfield correction adjust kernal size
G = fspecial('gaussian',[100 100],30);
Bg = imfilter(ch1,G,'replicate','same');
ch1 = ch1-Bg;

% Adaptive histogram equalisation
ch1 = adapthisteq(ch1,'numtiles',[10 10],'cliplimit',0.002);

imagesc(ch1);

%% % ----- Channel 2 image preprocessing -----

ch2 = Mov3{i};

% Clipping Limit, adjust to reduce bright spots
clim = 30;
ch2(ch2> clim) = clim;

ch2 = mat2gray(ch2);

% Flatfield correction adjust kernal size
G = fspecial('gaussian',[100 100],30);
Bg = imfilter(ch2,G,'replicate','same');
ch2 = ch2-Bg;

% Adaptive histogram equalisation
ch2 = adapthisteq(ch2,'numtiles',[10 10],'cliplimit',0.002);

imagesc(ch2);

%% Combine channels adjust weighting depending on images (weightings ideally sum to one)

Im = (1*ch2);
imagesc (Im);

%% Blur image adjust kernal size for strength, aim for clear nuclei, roughly single peak intensity per nuclei
G = fspecial('gaussian',[9 9],3);
Im2 = imfilter(Im,G,'replicate','same');

imagesc(Im2)

%% See matlab tutorial on watershed segmentation for further details of this process
% Image processing for foreground detection

se = strel('disk', 5);
Ie = imerode(Im2, se);
Iobr = imreconstruct(Ie, Im2);

Iobrd = imdilate(Iobr, se);
Im3 = imreconstruct(imcomplement(Iobrd), imcomplement(Iobr));
Im3 = imcomplement(Im3);

imagesc(Im3)
%% Peak picking nuclei intensity adjust size of blurring kernal and strel disk kernal to ensure one fgm per nuclei

fgm = imregionalmax(Im3);

% Adjust kernal size or comment out to adjust connection distance of neighbouring peaks 
se2 = strel(ones(3,3));
fgm = imclose(fgm, se2);
imagesc([fgm Im3]);
truesize

%% Threshold background

bw = im2bw(Im3, 1.6*mean(Im3(:)));
imagesc(bw)

%% Mark out "zones of influence" these skeleton line shouldn't cross over nuclei centers 

D = bwdist(bw);
DL = watershed(D);
bgm = DL == 0;

imagesc([bgm Im3]);
truesize
%% Generate gradient matrix for watershed segmentation

% Adjust blur to control gradient line smoothness, this should generally be
% lower blur than the kernal used for foreground background marking

G = fspecial('gaussian',[8 8],3);
Im4 = imfilter(Im,G,'replicate','same');

% Sobel kernal for gradient detection

hy = fspecial('sobel');
hx = hy';
Iy = imfilter(double(Im4), hy, 'replicate');
Ix = imfilter(double(Im4), hx, 'replicate');
gradmag = sqrt(Ix.^2 + Iy.^2);

% Combine images for watershed segmentation, nuclei outline should be
% highest intensity, t hese are the barriers that define segment lines
gradmag2 = imimposemin(gradmag, bgm | fgm);

imagesc(gradmag2);
%% Perform Watershed

L = watershed(gradmag2);

% Visualise results; some low intensity region may segment these will be
% filtered out
Lrgb = label2rgb(L, 'jet', 'w', 'shuffle');
imshow(Lrgb);

%% Filter out border and low intensity segments

border = unique([L(1,:) L(end,:) L(:,1)' L(:,end)']);

for j = 1:numel(border)
    %Filter nuclei touching the border
    L(L==border(j)) = 0;
end

for j = 1:max(L(:))
    meanIntensity = mean(mean(Im2(L == j)));
    
    % Filter out low intensity nuclei    
    if meanIntensity<0.08
        L(L==j) = 0;
    end
    
    % Filter out very large segments to ensure background is a single segment label = 0; 
    % if magnification is high i.e.very large nuclei area this will need to increase    
    if sum(L(:)==j) > 2000
        L(L==j) = 0;
    end
end

% Gentle dilation to include entire nucleus in segment

se = strel('disk', 1);
L = imdilate(L, se);

% Visualise final results
imagesc([mat2gray(L) Im]);
truesize
