# Supplementary material for: DNA damage during S-phase mediates the proliferation-quiescence decision in the subsequent G1 via p21 expression
Source: Nat Commun. 2017 Mar 20;8:14728. doi: 10.1038/ncomms14728 (PMC5364389; doi:10.1038/ncomms14728)
Supplement: Supplementary Software 2 — Code for deterministic and stochastic models of the p21 control network. "Barr2017_DynamicsOfP21_SBtoolbox": Deterministic version of the mathematical model for the Systems Biology Toolbox 2 for MatLab. "Barr2017_DynamicsOfP21_XPP": Deterministic version of the mathematical model for XPP-Aut. "Barr2017_DynamicsOfP21_SBML": Deterministic version of the mathematical model in the Systems Biology Markup Language level 3 version 1. "Barr2017_DynamicsOfP21_Copasi_Deterministic": Deterministic version of the mathematical model for Copasi. "Barr2017_DynamicsOfP21_Copasi_Stochastic": Stochastic version of the mathematical model for Copasi. [file ncomms14728-s9.zip]

Archive with 13 entries (10 files):
- Supplementary Software 2/
- Supplementary Software 2/Barr2017_DynamicsOfP21_Copasi_Deterministic.cps
- __MACOSX/
- __MACOSX/Supplementary Software 2/
- __MACOSX/Supplementary Software 2/._Barr2017_DynamicsOfP21_Copasi_Deterministic.cps
- Supplementary Software 2/Barr2017_DynamicsOfP21_Copasi_Stochastic.cps
- __MACOSX/Supplementary Software 2/._Barr2017_DynamicsOfP21_Copasi_Stochastic.cps
- Supplementary Software 2/Barr2017_DynamicsOfP21_SBML.xml
- __MACOSX/Supplementary Software 2/._Barr2017_DynamicsOfP21_SBML.xml
- Supplementary Software 2/Barr2017_DynamicsOfP21_SBtoolbox.txt
- __MACOSX/Supplementary Software 2/._Barr2017_DynamicsOfP21_SBtoolbox.txt
- Supplementary Software 2/Barr2017_DynamicsOfP21_XPP.ode
- __MACOSX/Supplementary Software 2/._Barr2017_DynamicsOfP21_XPP.ode
